# Supplementary material for: Novel Insights into the Therapeutic Effect of Amentoflavone Against Aeromonas hydrophila Infection by Blocking the Activity of Aerolysin
Source: Int J Mol Sci. 2025 Mar 6;26(5):2370. doi: 10.3390/ijms26052370 (PMC11900166; doi:10.3390/ijms26052370)
Supplement: Supplementary file 1 [file ijms-26-02370-s001.zip]

Archive with 1 entries (1 files):
- ijms-3492648-supplementary.pdf
